# Supplementary material for: Late Replicating Domains Are Highly Recombining in Females but Have Low Male Recombination Rates: Implications for Isochore Evolution
Source: PLoS One. 2011 Sep 20;6(9):e24480. doi: 10.1371/journal.pone.0024480 (PMC3176772; doi:10.1371/journal.pone.0024480)
Supplement: Table S1 — All genic Spearman's correlations using alternative datasets. All genic Spearman's correlations between parameters X and Y calculated for this study, controlling for parameter Z in partial Spearman's correlations where appropriate. Ki = intronic substitution rate between mouse and rat; GC = repeat-masked intronic G+C content; RT_mean = genic mean replication time; RT_median = genic median replication time; RR = genic recombination rate curated using the alternative methodologies described in the column headings, for which SA = sex-averaged; M = male-specific; F = female-specific. (XLS) [file pone.0024480.s004.xls]

## Sheet: Table_S1
X	Y	Z	Statistic	Value	RR_SA_overall_between_flanking_SNPs	RR_SA_weighted_mean	RR_SA_mean_across_bp	RR_SA_median_across_bp	RR_SA_interval_mean	RR_SA_interval_median	RR_SA_mean_smoothed_1	RR_SA_median_smoothed_1	RR_SA_mean_smoothed_2	RR_SA_median_smoothed_2	RR_M_overall_between_flanking_SNPs	RR_M_weighted_mean	RR_M_mean_across_bp	RR_M_median_across_bp	RR_M_interval_mean	RR_M_interval_median	RR_M_mean_smoothed_1	RR_M_median_smoothed_1	RR_M_mean_smoothed_2	RR_M_median_smoothed_2	RR_F_overall_between_flanking_SNPs	RR_F_weighted_mean	RR_F_mean_across_bp	RR_F_median_across_bp	RR_F_interval_mean	RR_F_interval_median	RR_F_mean_smoothed_1	RR_F_median_smoothed_1	RR_F_mean_smoothed_2	RR_F_median_smoothed_2
Ki	GC	NA	rho	-0.078	NA	NA	NA	NA	NA	NA	NA	NA	NA	NA	NA	NA	NA	NA	NA	NA	NA	NA	NA	NA	NA	NA	NA	NA	NA	NA	NA	NA	NA	NA
Ki	GC	NA	p	3.14189e-06	NA	NA	NA	NA	NA	NA	NA	NA	NA	NA	NA	NA	NA	NA	NA	NA	NA	NA	NA	NA	NA	NA	NA	NA	NA	NA	NA	NA	NA	NA
Ki	GC	RT_mean	rho	-0.058	NA	NA	NA	NA	NA	NA	NA	NA	NA	NA	NA	NA	NA	NA	NA	NA	NA	NA	NA	NA	NA	NA	NA	NA	NA	NA	NA	NA	NA	NA
Ki	GC	RT_mean	p	0.001	NA	NA	NA	NA	NA	NA	NA	NA	NA	NA	NA	NA	NA	NA	NA	NA	NA	NA	NA	NA	NA	NA	NA	NA	NA	NA	NA	NA	NA	NA
Ki	GC	RT_median	rho	-0.057	NA	NA	NA	NA	NA	NA	NA	NA	NA	NA	NA	NA	NA	NA	NA	NA	NA	NA	NA	NA	NA	NA	NA	NA	NA	NA	NA	NA	NA	NA
Ki	GC	RT_median	p	0.001	NA	NA	NA	NA	NA	NA	NA	NA	NA	NA	NA	NA	NA	NA	NA	NA	NA	NA	NA	NA	NA	NA	NA	NA	NA	NA	NA	NA	NA	NA
Ki	GC	RR	rho	NA	-0.081	-0.081	-0.081	-0.081	-0.081	-0.081	-0.089	-0.083	-0.092	-0.081	-0.08	-0.079	-0.079	-0.079	-0.079	-0.079	-0.085	-0.079	-0.088	-0.077	-0.08	-0.08	-0.08	-0.08	-0.08	-0.08	-0.081	-0.079	-0.083	-0.078
Ki	GC	RR	p	NA	0.001	0.001	0.001	0.001	0.001	0.001	0.001	0.001	0.001	0.001	0.001	0.001	0.001	0.001	0.001	0.001	0.001	0.001	0.001	0.001	0.001	0.001	0.001	0.001	0.001	0.001	0.001	0.001	0.001	0.001
Ki	RT_mean	NA	rho	-0.082	NA	NA	NA	NA	NA	NA	NA	NA	NA	NA	NA	NA	NA	NA	NA	NA	NA	NA	NA	NA	NA	NA	NA	NA	NA	NA	NA	NA	NA	NA
Ki	RT_mean	NA	p	9.72389e-07	NA	NA	NA	NA	NA	NA	NA	NA	NA	NA	NA	NA	NA	NA	NA	NA	NA	NA	NA	NA	NA	NA	NA	NA	NA	NA	NA	NA	NA	NA
Ki	RT_mean	GC	rho	-0.063	NA	NA	NA	NA	NA	NA	NA	NA	NA	NA	NA	NA	NA	NA	NA	NA	NA	NA	NA	NA	NA	NA	NA	NA	NA	NA	NA	NA	NA	NA
Ki	RT_mean	GC	p	0.001	NA	NA	NA	NA	NA	NA	NA	NA	NA	NA	NA	NA	NA	NA	NA	NA	NA	NA	NA	NA	NA	NA	NA	NA	NA	NA	NA	NA	NA	NA
Ki	RT_mean	RR	rho	NA	-0.081	-0.081	-0.081	-0.082	-0.081	-0.081	-0.087	-0.081	-0.087	-0.079	-0.082	-0.082	-0.082	-0.082	-0.082	-0.082	-0.089	-0.083	-0.091	-0.083	-0.079	-0.08	-0.08	-0.081	-0.079	-0.08	-0.077	-0.079	-0.078	-0.078
Ki	RT_mean	RR	p	NA	0.001	0.001	0.001	0.001	0.001	0.001	0.001	0.001	0.001	0.001	0.001	0.001	0.001	0.001	0.001	0.001	0.001	0.001	0.001	0.001	0.001	0.001	0.001	0.001	0.001	0.001	0.001	0.001	0.001	0.001
Ki	RT_median	NA	rho	-0.081	NA	NA	NA	NA	NA	NA	NA	NA	NA	NA	NA	NA	NA	NA	NA	NA	NA	NA	NA	NA	NA	NA	NA	NA	NA	NA	NA	NA	NA	NA
Ki	RT_median	NA	p	1.34726e-06	NA	NA	NA	NA	NA	NA	NA	NA	NA	NA	NA	NA	NA	NA	NA	NA	NA	NA	NA	NA	NA	NA	NA	NA	NA	NA	NA	NA	NA	NA
Ki	RT_median	GC	rho	-0.061	NA	NA	NA	NA	NA	NA	NA	NA	NA	NA	NA	NA	NA	NA	NA	NA	NA	NA	NA	NA	NA	NA	NA	NA	NA	NA	NA	NA	NA	NA
Ki	RT_median	GC	p	0.001	NA	NA	NA	NA	NA	NA	NA	NA	NA	NA	NA	NA	NA	NA	NA	NA	NA	NA	NA	NA	NA	NA	NA	NA	NA	NA	NA	NA	NA	NA
Ki	RT_median	RR	rho	NA	-0.08	-0.08	-0.08	-0.081	-0.08	-0.08	-0.086	-0.079	-0.087	-0.077	-0.081	-0.081	-0.081	-0.081	-0.081	-0.081	-0.089	-0.082	-0.09	-0.082	-0.078	-0.078	-0.078	-0.079	-0.078	-0.079	-0.076	-0.078	-0.076	-0.077
Ki	RT_median	RR	p	NA	0.001	0.001	0.001	0.001	0.001	0.001	0.001	0.001	0.001	0.001	0.001	0.001	0.001	0.001	0.001	0.001	0.001	0.001	0.001	0.001	0.001	0.001	0.001	0.001	0.001	0.001	0.001	0.001	0.001	0.001
Ki	RR	NA	rho	NA	0.045	0.041	0.041	0.038	0.045	0.043	0.095	0.084	0.1	0.088	0.015	0.01	0.01	0.006	0.013	0.009	0.057	0.054	0.058	0.057	0.044	0.041	0.041	0.039	0.044	0.043	0.084	0.071	0.092	0.08
Ki	RR	NA	p	NA	0.00731925	0.0146043	0.0146043	0.0234833	0.00737094	0.010264	1.23766e-08	5.14033e-07	2.38639e-09	1.66671e-07	0.37882	0.544338	0.544338	0.730223	0.453578	0.57443	0.000626111	0.00123855	0.00051391	0.000734982	0.00895558	0.0149056	0.0149056	0.0203104	0.00824508	0.0102002	5.21546e-07	2.62321e-05	4.24748e-08	1.81205e-06
Ki	RR	GC	rho	NA	0.051	0.047	0.047	0.044	0.05	0.049	0.104	0.088	0.111	0.09	0.021	0.016	0.016	0.013	0.019	0.016	0.067	0.055	0.07	0.056	0.047	0.044	0.044	0.043	0.047	0.046	0.087	0.071	0.096	0.08
Ki	RR	GC	p	NA	0.002	0.003	0.004	0.003	0.001	0.005	0.001	0.001	0.001	0.001	0.114	0.178	0.179	0.234	0.137	0.157	0.001	0.003	0.001	0.001	0.004	0.005	0.006	0.005	0.002	0.004	0.001	0.001	0.001	0.001
Ki	RR	RT_mean	rho	NA	0.042	0.039	0.039	0.037	0.043	0.041	0.099	0.083	0.104	0.085	0.017	0.012	0.012	0.01	0.015	0.012	0.068	0.055	0.07	0.058	0.038	0.036	0.036	0.036	0.039	0.039	0.08	0.067	0.088	0.076
Ki	RR	RT_mean	p	NA	0.009	0.011	0.006	0.012	0.009	0.01	0.001	0.001	0.001	0.001	0.17	0.236	0.224	0.298	0.187	0.244	0.001	0.001	0.001	0.001	0.008	0.016	0.02	0.015	0.014	0.01	0.001	0.001	0.001	0.001
Ki	RR	RT_median	rho	NA	0.042	0.039	0.039	0.037	0.043	0.041	0.1	0.082	0.105	0.084	0.017	0.012	0.012	0.01	0.015	0.012	0.068	0.055	0.07	0.058	0.038	0.035	0.035	0.035	0.039	0.038	0.08	0.067	0.088	0.076
Ki	RR	RT_median	p	NA	0.008	0.01	0.011	0.012	0.005	0.014	0.001	0.001	0.001	0.001	0.162	0.209	0.237	0.3	0.197	0.213	0.001	0.001	0.001	0.001	0.013	0.015	0.019	0.022	0.013	0.015	0.001	0.001	0.001	0.001
GC	RT_mean	NA	rho	0.274	NA	NA	NA	NA	NA	NA	NA	NA	NA	NA	NA	NA	NA	NA	NA	NA	NA	NA	NA	NA	NA	NA	NA	NA	NA	NA	NA	NA	NA	NA
GC	RT_mean	NA	p	2.71196e-62	NA	NA	NA	NA	NA	NA	NA	NA	NA	NA	NA	NA	NA	NA	NA	NA	NA	NA	NA	NA	NA	NA	NA	NA	NA	NA	NA	NA	NA	NA
GC	RT_mean	RR	rho	NA	0.277	0.277	0.277	0.276	0.277	0.277	0.272	0.276	0.271	0.276	0.273	0.273	0.273	0.272	0.273	0.273	0.265	0.274	0.26	0.275	0.278	0.278	0.278	0.277	0.278	0.277	0.277	0.275	0.277	0.274
GC	RT_mean	RR	p	NA	0.001	0.001	0.001	0.001	0.001	0.001	0.001	0.001	0.001	0.001	0.001	0.001	0.001	0.001	0.001	0.001	0.001	0.001	0.001	0.001	0.001	0.001	0.001	0.001	0.001	0.001	0.001	0.001	0.001	0.001
GC	RT_median	NA	rho	0.293	NA	NA	NA	NA	NA	NA	NA	NA	NA	NA	NA	NA	NA	NA	NA	NA	NA	NA	NA	NA	NA	NA	NA	NA	NA	NA	NA	NA	NA	NA
GC	RT_median	NA	p	5.33666e-71	NA	NA	NA	NA	NA	NA	NA	NA	NA	NA	NA	NA	NA	NA	NA	NA	NA	NA	NA	NA	NA	NA	NA	NA	NA	NA	NA	NA	NA	NA
GC	RT_median	RR	rho	NA	0.296	0.295	0.295	0.294	0.295	0.295	0.29	0.294	0.289	0.294	0.292	0.291	0.291	0.29	0.292	0.291	0.283	0.293	0.278	0.293	0.296	0.296	0.296	0.295	0.296	0.296	0.295	0.293	0.296	0.293
GC	RT_median	RR	p	NA	0.001	0.001	0.001	0.001	0.001	0.001	0.001	0.001	0.001	0.001	0.001	0.001	0.001	0.001	0.001	0.001	0.001	0.001	0.001	0.001	0.001	0.001	0.001	0.001	0.001	0.001	0.001	0.001	0.001	0.001
GC	RR	NA	rho	NA	0.067	0.068	0.068	0.077	0.067	0.07	0.102	0.048	0.126	0.031	0.078	0.078	0.078	0.085	0.078	0.081	0.111	0.01	0.144	-0.016	0.038	0.037	0.037	0.048	0.035	0.041	0.027	0.005	0.044	-0.007
GC	RR	NA	p	NA	6.43737e-05	4.79776e-05	4.79776e-05	4.50588e-06	6.45534e-05	2.75714e-05	1.07031e-09	0.00441545	4.44716e-14	0.063893	3.3261e-06	3.18974e-06	3.18974e-06	3.84512e-07	3.79465e-06	1.38823e-06	3.38882e-11	0.539266	6.96124e-18	0.342685	0.0249196	0.0259515	0.0259515	0.00450588	0.0357048	0.0152245	0.103881	0.753421	0.00820199	0.691964
GC	RR	RT_mean	rho	NA	0.08	0.079	0.079	0.083	0.078	0.08	0.094	0.055	0.118	0.044	0.075	0.074	0.074	0.075	0.074	0.075	0.083	0.008	0.113	-0.02	0.06	0.058	0.058	0.062	0.056	0.059	0.045	0.019	0.062	0.008
GC	RR	RT_mean	p	NA	0.001	0.001	0.001	0.001	0.001	0.001	0.001	0.002	0.001	0.007	0.001	0.001	0.001	0.001	0.001	0.001	0.001	0.318	0.001	0.125	0.002	0.001	0.002	0.002	0.002	0.001	0.008	0.133	0.001	0.329
GC	RR	RT_median	rho	NA	0.081	0.08	0.08	0.083	0.079	0.08	0.092	0.057	0.116	0.046	0.074	0.073	0.073	0.074	0.073	0.074	0.079	0.008	0.109	-0.02	0.063	0.061	0.061	0.064	0.059	0.061	0.048	0.021	0.064	0.011
GC	RR	RT_median	p	NA	0.001	0.001	0.001	0.001	0.001	0.001	0.001	0.001	0.001	0.005	0.001	0.001	0.001	0.001	0.001	0.001	0.001	0.318	0.001	0.116	0.001	0.001	0.001	0.001	0.001	0.001	0.007	0.104	0.001	0.252
RT_mean	GC	NA	rho	0.274	NA	NA	NA	NA	NA	NA	NA	NA	NA	NA	NA	NA	NA	NA	NA	NA	NA	NA	NA	NA	NA	NA	NA	NA	NA	NA	NA	NA	NA	NA
RT_mean	GC	NA	p	2.71196e-62	NA	NA	NA	NA	NA	NA	NA	NA	NA	NA	NA	NA	NA	NA	NA	NA	NA	NA	NA	NA	NA	NA	NA	NA	NA	NA	NA	NA	NA	NA
RT_mean	GC	RR	rho	NA	0.277	0.277	0.277	0.276	0.277	0.277	0.272	0.276	0.271	0.276	0.273	0.273	0.273	0.272	0.273	0.273	0.265	0.274	0.26	0.275	0.278	0.278	0.278	0.277	0.278	0.277	0.277	0.275	0.277	0.274
RT_mean	GC	RR	p	NA	0.001	0.001	0.001	0.001	0.001	0.001	0.001	0.001	0.001	0.001	0.001	0.001	0.001	0.001	0.001	0.001	0.001	0.001	0.001	0.001	0.001	0.001	0.001	0.001	0.001	0.001	0.001	0.001	0.001	0.001
RT_mean	RR	NA	rho	NA	-0.035	-0.028	-0.028	-0.01	-0.03	-0.022	0.041	-0.019	0.046	-0.04	0.022	0.026	0.026	0.046	0.024	0.032	0.116	0.011	0.132	0.012	-0.072	-0.065	-0.065	-0.042	-0.068	-0.056	-0.06	-0.046	-0.055	-0.052
RT_mean	RR	NA	p	NA	0.0360081	0.0976306	0.0976306	0.535367	0.0711807	0.18411	0.0135624	0.248289	0.00630123	0.0164097	0.181923	0.12662	0.12662	0.00585225	0.160609	0.0550235	5.05294e-12	0.530326	3.07247e-15	0.466223	1.80561e-05	9.72549e-05	9.72549e-05	0.0115377	4.4306e-05	0.00079957	0.000385835	0.00580332	0.00114724	0.00213681
RT_mean	RR	GC	rho	NA	-0.056	-0.048	-0.048	-0.033	-0.051	-0.043	0.014	-0.034	0.012	-0.051	0.001	0.004	0.004	0.024	0.002	0.01	0.089	0.008	0.097	0.017	-0.086	-0.079	-0.079	-0.058	-0.081	-0.07	-0.07	-0.05	-0.069	-0.052
RT_mean	RR	GC	p	NA	0.001	0.002	0.002	0.026	0.001	0.005	0.218	0.026	0.273	0.003	0.447	0.392	0.379	0.071	0.443	0.25	0.001	0.319	0.001	0.138	0.001	0.001	0.001	0.001	0.001	0.001	0.001	0.005	0.001	0.003
RT_median	GC	NA	rho	0.293	NA	NA	NA	NA	NA	NA	NA	NA	NA	NA	NA	NA	NA	NA	NA	NA	NA	NA	NA	NA	NA	NA	NA	NA	NA	NA	NA	NA	NA	NA
RT_median	GC	NA	p	5.33666e-71	NA	NA	NA	NA	NA	NA	NA	NA	NA	NA	NA	NA	NA	NA	NA	NA	NA	NA	NA	NA	NA	NA	NA	NA	NA	NA	NA	NA	NA	NA
RT_median	GC	RR	rho	NA	0.296	0.295	0.295	0.294	0.295	0.295	0.29	0.294	0.289	0.294	0.292	0.291	0.291	0.29	0.292	0.291	0.283	0.293	0.278	0.293	0.296	0.296	0.296	0.295	0.296	0.296	0.295	0.293	0.296	0.293
RT_median	GC	RR	p	NA	0.001	0.001	0.001	0.001	0.001	0.001	0.001	0.001	0.001	0.001	0.001	0.001	0.001	0.001	0.001	0.001	0.001	0.001	0.001	0.001	0.001	0.001	0.001	0.001	0.001	0.001	0.001	0.001	0.001	0.001
RT_median	RR	NA	rho	NA	-0.034	-0.027	-0.027	-0.009	-0.03	-0.022	0.048	-0.024	0.051	-0.045	0.025	0.028	0.028	0.049	0.026	0.034	0.122	0.01	0.138	0.01	-0.076	-0.07	-0.07	-0.046	-0.073	-0.061	-0.062	-0.051	-0.056	-0.059
RT_median	RR	NA	p	NA	0.0413213	0.101698	0.101698	0.578203	0.0741224	0.187885	0.00452332	0.147528	0.0022663	0.0076707	0.134816	0.0947397	0.0947397	0.00356907	0.121972	0.0408055	2.6004e-13	0.560194	1.2059e-16	0.546693	6.34062e-06	3.18878e-05	3.18878e-05	0.00590406	1.3703e-05	0.000298042	0.000236956	0.00258697	0.000821419	0.000451154
RT_median	RR	GC	rho	NA	-0.056	-0.05	-0.05	-0.033	-0.052	-0.045	0.019	-0.04	0.015	-0.056	0.002	0.005	0.005	0.025	0.003	0.011	0.095	0.007	0.102	0.015	-0.091	-0.084	-0.084	-0.063	-0.087	-0.076	-0.073	-0.054	-0.072	-0.06
RT_median	RR	GC	p	NA	0.001	0.003	0.002	0.02	0.001	0.005	0.14	0.009	0.189	0.001	0.443	0.376	0.341	0.067	0.423	0.255	0.001	0.349	0.001	0.171	0.001	0.001	0.001	0.001	0.001	0.001	0.001	0.001	0.001	0.001
