# Supplementary material for: Late Replicating Domains Are Highly Recombining in Females but Have Low Male Recombination Rates: Implications for Isochore Evolution
Source: PLoS One. 2011 Sep 20;6(9):e24480. doi: 10.1371/journal.pone.0024480 (PMC3176772; doi:10.1371/journal.pone.0024480)
Supplement: Table S2 — All autosomal Pearson's correlations using alternative datasets. All autosomal Pearson's correlations between parameters X and Y calculated for this study, controlling for parameter Z in partial Pearson's correlations where appropriate. Ki = autosomal median intronic substitution rate between mouse and rat; GC = autosomal median repeat-masked intronic G+C content; RT_mean = autosomal median of mean replication times; RT_median = autosomal median of median replication times; RI = autosomal rearrangement index; RR = autosomal median recombination rates curated using the alternative methodologies described in the column headings, for which SA = sex-averaged; M = male-specific; F = female-specific. (XLS) [file pone.0024480.s005.xls]

## Sheet: Table_S2
X	Y	Z	Statistic	Value	RR_SA_chromosomal_overall_between_terminal_SNPs	RR_SA_overall_between_flanking_SNPs	RR_SA_weighted_mean	RR_SA_mean_across_bp	RR_SA_median_across_bp	RR_SA_interval_mean	RR_SA_interval_median	RR_SA_mean_smoothed_1	RR_SA_median_smoothed_1	RR_SA_mean_smoothed_2	RR_SA_median_smoothed_2	RR_M_chromosomal_overall_between_terminal_SNPs	RR_M_overall_between_flanking_SNPs	RR_M_weighted_mean	RR_M_mean_across_bp	RR_M_median_across_bp	RR_M_interval_mean	RR_M_interval_median	RR_M_mean_smoothed_1	RR_M_median_smoothed_1	RR_M_mean_smoothed_2	RR_M_median_smoothed_2	RR_F_chromosomal_overall_between_terminal_SNPs	RR_F_overall_between_flanking_SNPs	RR_F_weighted_mean	RR_F_mean_across_bp	RR_F_median_across_bp	RR_F_interval_mean	RR_F_interval_median	RR_F_mean_smoothed_1	RR_F_median_smoothed_1	RR_F_mean_smoothed_2	RR_F_median_smoothed_2
Ki	GC	NA	r	-0.322	NA	NA	NA	NA	NA	NA	NA	NA	NA	NA	NA	NA	NA	NA	NA	NA	NA	NA	NA	NA	NA	NA	NA	NA	NA	NA	NA	NA	NA	NA	NA	NA	NA
Ki	GC	NA	p	0.178622	NA	NA	NA	NA	NA	NA	NA	NA	NA	NA	NA	NA	NA	NA	NA	NA	NA	NA	NA	NA	NA	NA	NA	NA	NA	NA	NA	NA	NA	NA	NA	NA	NA
Ki	GC	RT_mean	r	-0.192	NA	NA	NA	NA	NA	NA	NA	NA	NA	NA	NA	NA	NA	NA	NA	NA	NA	NA	NA	NA	NA	NA	NA	NA	NA	NA	NA	NA	NA	NA	NA	NA	NA
Ki	GC	RT_mean	p	0.224	NA	NA	NA	NA	NA	NA	NA	NA	NA	NA	NA	NA	NA	NA	NA	NA	NA	NA	NA	NA	NA	NA	NA	NA	NA	NA	NA	NA	NA	NA	NA	NA	NA
Ki	GC	RT_median	r	-0.18	NA	NA	NA	NA	NA	NA	NA	NA	NA	NA	NA	NA	NA	NA	NA	NA	NA	NA	NA	NA	NA	NA	NA	NA	NA	NA	NA	NA	NA	NA	NA	NA	NA
Ki	GC	RT_median	p	0.242	NA	NA	NA	NA	NA	NA	NA	NA	NA	NA	NA	NA	NA	NA	NA	NA	NA	NA	NA	NA	NA	NA	NA	NA	NA	NA	NA	NA	NA	NA	NA	NA	NA
Ki	GC	RI	r	-0.623	NA	NA	NA	NA	NA	NA	NA	NA	NA	NA	NA	NA	NA	NA	NA	NA	NA	NA	NA	NA	NA	NA	NA	NA	NA	NA	NA	NA	NA	NA	NA	NA	NA
Ki	GC	RI	p	0.003	NA	NA	NA	NA	NA	NA	NA	NA	NA	NA	NA	NA	NA	NA	NA	NA	NA	NA	NA	NA	NA	NA	NA	NA	NA	NA	NA	NA	NA	NA	NA	NA	NA
Ki	GC	RR	r	NA	-0.279	-0.293	-0.303	-0.303	-0.313	-0.29	-0.288	-0.266	-0.349	-0.32	-0.349	-0.283	-0.315	-0.32	-0.32	-0.324	-0.319	-0.318	-0.301	NA	-0.377	NA	-0.281	-0.326	-0.318	-0.318	-0.32	-0.324	-0.325	-0.339	NA	-0.328	NA
Ki	GC	RR	p	NA	0.147	0.146	0.126	0.133	0.105	0.134	0.131	0.164	0.074	0.105	0.096	0.13	0.099	0.089	0.093	0.101	0.098	0.098	0.115	NA	0.064	NA	0.117	0.093	0.103	0.102	0.096	0.104	0.101	0.096	NA	0.102	NA
Ki	RT_mean	NA	r	-0.264	NA	NA	NA	NA	NA	NA	NA	NA	NA	NA	NA	NA	NA	NA	NA	NA	NA	NA	NA	NA	NA	NA	NA	NA	NA	NA	NA	NA	NA	NA	NA	NA	NA
Ki	RT_mean	NA	p	0.27549	NA	NA	NA	NA	NA	NA	NA	NA	NA	NA	NA	NA	NA	NA	NA	NA	NA	NA	NA	NA	NA	NA	NA	NA	NA	NA	NA	NA	NA	NA	NA	NA	NA
Ki	RT_mean	GC	r	-0.013	NA	NA	NA	NA	NA	NA	NA	NA	NA	NA	NA	NA	NA	NA	NA	NA	NA	NA	NA	NA	NA	NA	NA	NA	NA	NA	NA	NA	NA	NA	NA	NA	NA
Ki	RT_mean	GC	p	0.485	NA	NA	NA	NA	NA	NA	NA	NA	NA	NA	NA	NA	NA	NA	NA	NA	NA	NA	NA	NA	NA	NA	NA	NA	NA	NA	NA	NA	NA	NA	NA	NA	NA
Ki	RT_mean	RI	r	-0.479	NA	NA	NA	NA	NA	NA	NA	NA	NA	NA	NA	NA	NA	NA	NA	NA	NA	NA	NA	NA	NA	NA	NA	NA	NA	NA	NA	NA	NA	NA	NA	NA	NA
Ki	RT_mean	RI	p	0.02	NA	NA	NA	NA	NA	NA	NA	NA	NA	NA	NA	NA	NA	NA	NA	NA	NA	NA	NA	NA	NA	NA	NA	NA	NA	NA	NA	NA	NA	NA	NA	NA	NA
Ki	RT_mean	RR	r	NA	-0.218	-0.201	-0.223	-0.223	-0.251	-0.199	-0.211	-0.202	-0.272	-0.261	-0.275	-0.221	-0.245	-0.252	-0.252	-0.264	-0.248	-0.249	-0.253	NA	-0.301	NA	-0.223	-0.266	-0.258	-0.258	-0.261	-0.264	-0.267	-0.256	NA	-0.264	NA
Ki	RT_mean	RR	p	NA	0.171	0.207	0.217	0.196	0.156	0.226	0.177	0.212	0.135	0.136	0.133	0.169	0.181	0.138	0.149	0.141	0.147	0.17	0.15	NA	0.125	NA	0.192	0.154	0.157	0.144	0.16	0.155	0.117	0.146	NA	0.151	NA
Ki	RT_median	NA	r	-0.272	NA	NA	NA	NA	NA	NA	NA	NA	NA	NA	NA	NA	NA	NA	NA	NA	NA	NA	NA	NA	NA	NA	NA	NA	NA	NA	NA	NA	NA	NA	NA	NA	NA
Ki	RT_median	NA	p	0.260011	NA	NA	NA	NA	NA	NA	NA	NA	NA	NA	NA	NA	NA	NA	NA	NA	NA	NA	NA	NA	NA	NA	NA	NA	NA	NA	NA	NA	NA	NA	NA	NA	NA
Ki	RT_median	GC	r	-0.007	NA	NA	NA	NA	NA	NA	NA	NA	NA	NA	NA	NA	NA	NA	NA	NA	NA	NA	NA	NA	NA	NA	NA	NA	NA	NA	NA	NA	NA	NA	NA	NA	NA
Ki	RT_median	GC	p	0.476	NA	NA	NA	NA	NA	NA	NA	NA	NA	NA	NA	NA	NA	NA	NA	NA	NA	NA	NA	NA	NA	NA	NA	NA	NA	NA	NA	NA	NA	NA	NA	NA	NA
Ki	RT_median	RI	r	-0.488	NA	NA	NA	NA	NA	NA	NA	NA	NA	NA	NA	NA	NA	NA	NA	NA	NA	NA	NA	NA	NA	NA	NA	NA	NA	NA	NA	NA	NA	NA	NA	NA	NA
Ki	RT_median	RI	p	0.024	NA	NA	NA	NA	NA	NA	NA	NA	NA	NA	NA	NA	NA	NA	NA	NA	NA	NA	NA	NA	NA	NA	NA	NA	NA	NA	NA	NA	NA	NA	NA	NA	NA
Ki	RT_median	RR	r	NA	-0.222	-0.215	-0.238	-0.238	-0.263	-0.213	-0.224	-0.209	-0.284	-0.269	-0.288	-0.226	-0.254	-0.261	-0.261	-0.272	-0.257	-0.258	-0.261	NA	-0.311	NA	-0.226	-0.276	-0.267	-0.267	-0.268	-0.274	-0.279	-0.266	NA	-0.272	NA
Ki	RT_median	RR	p	NA	0.179	0.199	0.15	0.16	0.131	0.202	0.18	0.205	0.116	0.141	0.135	0.192	0.149	0.16	0.153	0.144	0.159	0.169	0.162	NA	0.094	NA	0.2	0.136	0.131	0.133	0.146	0.129	0.128	0.133	NA	0.143	NA
Ki	RI	NA	r	0.761	NA	NA	NA	NA	NA	NA	NA	NA	NA	NA	NA	NA	NA	NA	NA	NA	NA	NA	NA	NA	NA	NA	NA	NA	NA	NA	NA	NA	NA	NA	NA	NA	NA
Ki	RI	NA	p	0.000154698	NA	NA	NA	NA	NA	NA	NA	NA	NA	NA	NA	NA	NA	NA	NA	NA	NA	NA	NA	NA	NA	NA	NA	NA	NA	NA	NA	NA	NA	NA	NA	NA	NA
Ki	RI	GC	r	0.844	NA	NA	NA	NA	NA	NA	NA	NA	NA	NA	NA	NA	NA	NA	NA	NA	NA	NA	NA	NA	NA	NA	NA	NA	NA	NA	NA	NA	NA	NA	NA	NA	NA
Ki	RI	GC	p	0.001	NA	NA	NA	NA	NA	NA	NA	NA	NA	NA	NA	NA	NA	NA	NA	NA	NA	NA	NA	NA	NA	NA	NA	NA	NA	NA	NA	NA	NA	NA	NA	NA	NA
Ki	RI	RT_mean	r	0.807	NA	NA	NA	NA	NA	NA	NA	NA	NA	NA	NA	NA	NA	NA	NA	NA	NA	NA	NA	NA	NA	NA	NA	NA	NA	NA	NA	NA	NA	NA	NA	NA	NA
Ki	RI	RT_mean	p	0.001	NA	NA	NA	NA	NA	NA	NA	NA	NA	NA	NA	NA	NA	NA	NA	NA	NA	NA	NA	NA	NA	NA	NA	NA	NA	NA	NA	NA	NA	NA	NA	NA	NA
Ki	RI	RT_median	r	0.808	NA	NA	NA	NA	NA	NA	NA	NA	NA	NA	NA	NA	NA	NA	NA	NA	NA	NA	NA	NA	NA	NA	NA	NA	NA	NA	NA	NA	NA	NA	NA	NA	NA
Ki	RI	RT_median	p	0.001	NA	NA	NA	NA	NA	NA	NA	NA	NA	NA	NA	NA	NA	NA	NA	NA	NA	NA	NA	NA	NA	NA	NA	NA	NA	NA	NA	NA	NA	NA	NA	NA	NA
Ki	RI	RR	r	NA	0.757	0.738	0.748	0.748	0.755	0.737	0.741	0.737	0.789	0.761	0.788	0.761	0.756	0.758	0.758	0.762	0.756	0.753	0.759	NA	0.739	NA	0.753	0.762	0.761	0.761	0.762	0.762	0.762	0.767	NA	0.761	NA
Ki	RI	RR	p	NA	0.001	0.001	0.001	0.001	0.001	0.002	0.001	0.001	0.001	0.001	0.001	0.001	0.001	0.001	0.001	0.001	0.001	0.001	0.001	NA	0.001	NA	0.001	0.002	0.002	0.001	0.001	0.001	0.001	0.001	NA	0.001	NA
Ki	RR	NA	r	NA	-0.182	-0.295	-0.218	-0.218	-0.151	-0.301	-0.28	-0.323	-0.078	-0.059	-0.048	-0.168	-0.141	-0.121	-0.121	-0.011	-0.146	-0.165	-0.228	NA	-0.281	NA	-0.188	0.015	0.056	0.056	0.048	0.019	-0.036	-0.1	NA	-0.087	NA
Ki	RR	NA	p	NA	0.457	0.22	0.37	0.37	0.536	0.21	0.246	0.177	0.752	0.81	0.846	0.492	0.565	0.623	0.623	0.963	0.551	0.499	0.348	NA	0.244	NA	0.44	0.952	0.821	0.821	0.846	0.939	0.884	0.685	NA	0.723	NA
Ki	RR	GC	r	NA	-0.069	-0.263	-0.186	-0.186	-0.129	-0.266	-0.239	-0.267	-0.162	-0.044	-0.149	-0.05	-0.121	-0.113	-0.113	-0.038	-0.138	-0.157	-0.194	NA	-0.343	NA	-0.092	-0.056	0.003	0.003	0.028	-0.037	-0.06	-0.15	NA	-0.109	NA
Ki	RR	GC	p	NA	0.419	0.117	0.232	0.226	0.317	0.157	0.154	0.136	0.293	0.429	0.298	0.43	0.299	0.319	0.338	0.446	0.288	0.279	0.236	NA	0.092	NA	0.386	0.409	0.5	0.509	0.462	0.456	0.398	0.27	NA	0.354	NA
Ki	RR	RT_mean	r	NA	-0.1	-0.242	-0.165	-0.165	-0.126	-0.248	-0.231	-0.278	-0.104	-0.048	-0.095	-0.081	-0.1	-0.089	-0.089	-0.009	-0.114	-0.139	-0.215	NA	-0.316	NA	-0.122	-0.041	-0.002	-0.002	0.029	-0.028	-0.057	-0.075	NA	-0.087	NA
Ki	RR	RT_mean	p	NA	0.37	0.163	0.235	0.267	0.311	0.157	0.147	0.124	0.358	0.461	0.357	0.363	0.355	0.365	0.331	0.452	0.347	0.281	0.19	NA	0.09	NA	0.317	0.449	0.479	0.509	0.424	0.462	0.417	0.383	NA	0.373	NA
Ki	RR	RT_median	r	NA	-0.085	-0.244	-0.172	-0.172	-0.133	-0.25	-0.233	-0.274	-0.114	-0.043	-0.11	-0.066	-0.1	-0.09	-0.09	-0.013	-0.115	-0.139	-0.215	NA	-0.319	NA	-0.108	-0.054	-0.016	-0.016	0.009	-0.04	-0.072	-0.08	NA	-0.087	NA
Ki	RR	RT_median	p	NA	0.398	0.155	0.24	0.262	0.293	0.133	0.159	0.138	0.362	0.459	0.327	0.407	0.341	0.373	0.344	0.492	0.33	0.295	0.205	NA	0.103	NA	0.334	0.398	0.493	0.51	0.494	0.424	0.389	0.4	NA	0.367	NA
Ki	RR	RI	r	NA	-0.136	-0.107	-0.058	-0.058	0.022	-0.118	-0.107	-0.172	0.331	-0.057	0.32	-0.163	0.048	0.054	0.054	0.064	0.051	0.015	-0.216	NA	-0.081	NA	-0.079	0.069	0.04	0.04	-0.077	0.051	-0.08	0.183	NA	0.094	NA
Ki	RR	RI	p	NA	0.29	0.351	0.433	0.411	0.458	0.354	0.329	0.223	0.069	0.386	0.09	0.238	0.436	0.428	0.409	0.419	0.436	0.491	0.184	NA	0.383	NA	0.363	0.378	0.421	0.414	0.37	0.42	0.388	0.235	NA	0.395	NA
GC	RT_mean	NA	r	0.795	NA	NA	NA	NA	NA	NA	NA	NA	NA	NA	NA	NA	NA	NA	NA	NA	NA	NA	NA	NA	NA	NA	NA	NA	NA	NA	NA	NA	NA	NA	NA	NA	NA
GC	RT_mean	NA	p	4.76349e-05	NA	NA	NA	NA	NA	NA	NA	NA	NA	NA	NA	NA	NA	NA	NA	NA	NA	NA	NA	NA	NA	NA	NA	NA	NA	NA	NA	NA	NA	NA	NA	NA	NA
GC	RT_mean	RI	r	0.794	NA	NA	NA	NA	NA	NA	NA	NA	NA	NA	NA	NA	NA	NA	NA	NA	NA	NA	NA	NA	NA	NA	NA	NA	NA	NA	NA	NA	NA	NA	NA	NA	NA
GC	RT_mean	RI	p	0.001	NA	NA	NA	NA	NA	NA	NA	NA	NA	NA	NA	NA	NA	NA	NA	NA	NA	NA	NA	NA	NA	NA	NA	NA	NA	NA	NA	NA	NA	NA	NA	NA	NA
GC	RT_mean	RR	r	NA	0.765	0.792	0.793	0.793	0.793	0.79	0.787	0.782	0.799	0.794	0.791	0.763	0.795	0.797	0.797	0.798	0.797	0.796	0.794	NA	0.793	NA	0.774	0.786	0.789	0.789	0.794	0.789	0.794	0.819	NA	0.797	NA
GC	RT_mean	RR	p	NA	0.001	0.001	0.001	0.001	0.001	0.001	0.001	0.001	0.001	0.001	0.001	0.001	0.001	0.001	0.001	0.001	0.001	0.001	0.001	NA	0.001	NA	0.001	0.001	0.001	0.001	0.001	0.001	0.001	0.001	NA	0.001	NA
GC	RT_median	NA	r	0.832	NA	NA	NA	NA	NA	NA	NA	NA	NA	NA	NA	NA	NA	NA	NA	NA	NA	NA	NA	NA	NA	NA	NA	NA	NA	NA	NA	NA	NA	NA	NA	NA	NA
GC	RT_median	NA	p	9.83398e-06	NA	NA	NA	NA	NA	NA	NA	NA	NA	NA	NA	NA	NA	NA	NA	NA	NA	NA	NA	NA	NA	NA	NA	NA	NA	NA	NA	NA	NA	NA	NA	NA	NA
GC	RT_median	RI	r	0.832	NA	NA	NA	NA	NA	NA	NA	NA	NA	NA	NA	NA	NA	NA	NA	NA	NA	NA	NA	NA	NA	NA	NA	NA	NA	NA	NA	NA	NA	NA	NA	NA	NA
GC	RT_median	RI	p	0.001	NA	NA	NA	NA	NA	NA	NA	NA	NA	NA	NA	NA	NA	NA	NA	NA	NA	NA	NA	NA	NA	NA	NA	NA	NA	NA	NA	NA	NA	NA	NA	NA	NA
GC	RT_median	RR	r	NA	0.804	0.83	0.83	0.83	0.831	0.828	0.826	0.822	0.833	0.832	0.825	0.802	0.833	0.834	0.834	0.834	0.834	0.833	0.832	NA	0.831	NA	0.812	0.824	0.829	0.829	0.833	0.827	0.832	0.853	NA	0.834	NA
GC	RT_median	RR	p	NA	0.001	0.001	0.001	0.001	0.001	0.001	0.001	0.001	0.001	0.001	0.001	0.001	0.001	0.001	0.001	0.001	0.001	0.001	0.001	NA	0.001	NA	0.001	0.001	0.001	0.001	0.001	0.001	0.001	0.001	NA	0.001	NA
GC	RI	NA	r	0.105	NA	NA	NA	NA	NA	NA	NA	NA	NA	NA	NA	NA	NA	NA	NA	NA	NA	NA	NA	NA	NA	NA	NA	NA	NA	NA	NA	NA	NA	NA	NA	NA	NA
GC	RI	NA	p	0.66826	NA	NA	NA	NA	NA	NA	NA	NA	NA	NA	NA	NA	NA	NA	NA	NA	NA	NA	NA	NA	NA	NA	NA	NA	NA	NA	NA	NA	NA	NA	NA	NA	NA
GC	RI	RT_mean	r	0.093	NA	NA	NA	NA	NA	NA	NA	NA	NA	NA	NA	NA	NA	NA	NA	NA	NA	NA	NA	NA	NA	NA	NA	NA	NA	NA	NA	NA	NA	NA	NA	NA	NA
GC	RI	RT_mean	p	0.367	NA	NA	NA	NA	NA	NA	NA	NA	NA	NA	NA	NA	NA	NA	NA	NA	NA	NA	NA	NA	NA	NA	NA	NA	NA	NA	NA	NA	NA	NA	NA	NA	NA
GC	RI	RT_median	r	0.103	NA	NA	NA	NA	NA	NA	NA	NA	NA	NA	NA	NA	NA	NA	NA	NA	NA	NA	NA	NA	NA	NA	NA	NA	NA	NA	NA	NA	NA	NA	NA	NA	NA
GC	RI	RT_median	p	0.335	NA	NA	NA	NA	NA	NA	NA	NA	NA	NA	NA	NA	NA	NA	NA	NA	NA	NA	NA	NA	NA	NA	NA	NA	NA	NA	NA	NA	NA	NA	NA	NA	NA
GC	RI	RR	r	NA	0.165	0.161	0.142	0.142	0.129	0.165	0.164	0.187	0.026	0.107	0.019	0.148	0.127	0.116	0.116	0.1	0.12	0.12	0.124	NA	0.07	NA	0.178	0.099	0.113	0.113	0.115	0.104	0.107	0.073	NA	0.097	NA
GC	RI	RR	p	NA	0.241	0.271	0.277	0.297	0.307	0.266	0.265	0.224	0.456	0.353	0.478	0.284	0.324	0.346	0.302	0.355	0.316	0.311	0.303	NA	0.396	NA	0.221	0.332	0.319	0.328	0.336	0.353	0.306	0.39	NA	0.363	NA
GC	RR	NA	r	NA	0.376	0.153	0.133	0.133	0.093	0.165	0.177	0.242	-0.224	0.055	-0.274	0.384	0.083	0.042	0.042	-0.077	0.048	0.052	0.142	NA	-0.129	NA	0.329	-0.208	-0.164	-0.164	-0.066	-0.166	-0.064	-0.128	NA	-0.051	NA
GC	RR	NA	p	NA	0.112	0.531	0.586	0.586	0.706	0.499	0.468	0.318	0.357	0.823	0.256	0.104	0.736	0.863	0.863	0.753	0.845	0.834	0.563	NA	0.599	NA	0.17	0.393	0.501	0.501	0.788	0.497	0.794	0.601	NA	0.836	NA
GC	RR	RT_mean	r	NA	0.18	-0.1	-0.099	-0.099	0.002	-0.084	-0.021	0.086	-0.257	0.026	-0.243	0.175	-0.094	-0.107	-0.107	-0.143	-0.104	-0.076	0.127	NA	-0.101	NA	0.172	-0.079	0.016	0.016	-0.008	-0.048	-0.011	-0.349	NA	-0.099	NA
GC	RR	RT_mean	p	NA	0.202	0.337	0.351	0.344	0.499	0.378	0.494	0.381	0.159	0.482	0.14	0.245	0.363	0.332	0.348	0.3	0.339	0.375	0.307	NA	0.353	NA	0.233	0.38	0.479	0.467	0.488	0.435	0.518	0.064	NA	0.388	NA
GC	RR	RT_median	r	NA	0.101	-0.098	-0.067	-0.067	0.037	-0.081	-0.017	0.064	-0.231	-0.001	-0.19	0.095	-0.107	-0.114	-0.114	-0.131	-0.117	-0.087	0.134	NA	-0.097	NA	0.101	-0.018	0.097	0.097	0.097	0.011	0.067	-0.361	NA	-0.112	NA
GC	RR	RT_median	p	NA	0.353	0.35	0.39	0.394	0.435	0.35	0.503	0.399	0.192	0.509	0.203	0.306	0.333	0.324	0.318	0.335	0.299	0.359	0.313	NA	0.342	NA	0.294	0.476	0.341	0.333	0.352	0.5	0.392	0.073	NA	0.323	NA
GC	RR	RI	r	NA	0.394	0.195	0.164	0.164	0.119	0.208	0.217	0.285	-0.2	0.058	-0.255	0.396	0.11	0.066	0.066	-0.071	0.075	0.078	0.156	NA	-0.102	NA	0.356	-0.205	-0.17	-0.17	-0.081	-0.165	-0.067	-0.103	NA	-0.031	NA
GC	RR	RI	p	NA	0.056	0.224	0.247	0.254	0.321	0.186	0.168	0.127	0.231	0.41	0.152	0.05	0.305	0.38	0.395	0.38	0.376	0.37	0.281	NA	0.348	NA	0.065	0.219	0.254	0.236	0.378	0.275	0.4	0.323	NA	0.43	NA
RT_mean	GC	NA	r	0.795	NA	NA	NA	NA	NA	NA	NA	NA	NA	NA	NA	NA	NA	NA	NA	NA	NA	NA	NA	NA	NA	NA	NA	NA	NA	NA	NA	NA	NA	NA	NA	NA	NA
RT_mean	GC	NA	p	4.76349e-05	NA	NA	NA	NA	NA	NA	NA	NA	NA	NA	NA	NA	NA	NA	NA	NA	NA	NA	NA	NA	NA	NA	NA	NA	NA	NA	NA	NA	NA	NA	NA	NA	NA
RT_mean	GC	RI	r	0.794	NA	NA	NA	NA	NA	NA	NA	NA	NA	NA	NA	NA	NA	NA	NA	NA	NA	NA	NA	NA	NA	NA	NA	NA	NA	NA	NA	NA	NA	NA	NA	NA	NA
RT_mean	GC	RI	p	0.001	NA	NA	NA	NA	NA	NA	NA	NA	NA	NA	NA	NA	NA	NA	NA	NA	NA	NA	NA	NA	NA	NA	NA	NA	NA	NA	NA	NA	NA	NA	NA	NA	NA
RT_mean	GC	RR	r	NA	0.765	0.792	0.793	0.793	0.793	0.79	0.787	0.782	0.799	0.794	0.791	0.763	0.795	0.797	0.797	0.798	0.797	0.796	0.794	NA	0.793	NA	0.774	0.786	0.789	0.789	0.794	0.789	0.794	0.819	NA	0.797	NA
RT_mean	GC	RR	p	NA	0.001	0.001	0.001	0.001	0.001	0.001	0.001	0.001	0.001	0.001	0.001	0.001	0.001	0.001	0.001	0.001	0.001	0.001	0.001	NA	0.001	NA	0.001	0.001	0.001	0.002	0.001	0.001	0.001	0.001	NA	0.001	NA
RT_mean	RI	NA	r	0.061	NA	NA	NA	NA	NA	NA	NA	NA	NA	NA	NA	NA	NA	NA	NA	NA	NA	NA	NA	NA	NA	NA	NA	NA	NA	NA	NA	NA	NA	NA	NA	NA	NA
RT_mean	RI	NA	p	0.802816	NA	NA	NA	NA	NA	NA	NA	NA	NA	NA	NA	NA	NA	NA	NA	NA	NA	NA	NA	NA	NA	NA	NA	NA	NA	NA	NA	NA	NA	NA	NA	NA	NA
RT_mean	RI	GC	r	-0.037	NA	NA	NA	NA	NA	NA	NA	NA	NA	NA	NA	NA	NA	NA	NA	NA	NA	NA	NA	NA	NA	NA	NA	NA	NA	NA	NA	NA	NA	NA	NA	NA	NA
RT_mean	RI	GC	p	0.468	NA	NA	NA	NA	NA	NA	NA	NA	NA	NA	NA	NA	NA	NA	NA	NA	NA	NA	NA	NA	NA	NA	NA	NA	NA	NA	NA	NA	NA	NA	NA	NA	NA
RT_mean	RI	RR	r	NA	0.112	0.154	0.126	0.126	0.089	0.155	0.138	0.139	0.032	0.063	0.01	0.098	0.105	0.092	0.092	0.062	0.098	0.093	0.072	NA	0.037	NA	0.121	0.055	0.072	0.072	0.072	0.059	0.063	0.095	NA	0.065	NA
RT_mean	RI	RR	p	NA	0.349	0.279	0.313	0.333	0.368	0.259	0.277	0.307	0.456	0.438	0.509	0.35	0.357	0.358	0.349	0.413	0.354	0.358	0.369	NA	0.463	NA	0.336	0.447	0.379	0.415	0.399	0.437	0.416	0.384	NA	0.38	NA
RT_mean	RR	NA	r	NA	0.344	0.266	0.241	0.241	0.115	0.27	0.239	0.241	-0.086	0.049	-0.162	0.359	0.175	0.134	0.134	0.012	0.139	0.122	0.081	NA	-0.086	NA	0.288	-0.203	-0.219	-0.219	-0.077	-0.173	-0.072	0.104	NA	0.012	NA
RT_mean	RR	NA	p	NA	0.149	0.271	0.319	0.319	0.638	0.264	0.325	0.321	0.726	0.841	0.507	0.132	0.474	0.584	0.584	0.962	0.569	0.617	0.74	NA	0.727	NA	0.232	0.405	0.368	0.368	0.754	0.48	0.768	0.673	NA	0.962	NA
RT_mean	RR	GC	r	NA	0.081	0.241	0.225	0.225	0.069	0.231	0.164	0.082	0.156	0.009	0.095	0.095	0.18	0.166	0.166	0.121	0.167	0.134	-0.052	NA	0.028	NA	0.046	-0.063	-0.147	-0.147	-0.04	-0.068	-0.035	0.341	NA	0.086	NA
RT_mean	RR	GC	p	NA	0.366	0.151	0.176	0.181	0.425	0.189	0.287	0.402	0.273	0.478	0.365	0.359	0.226	0.258	0.273	0.296	0.243	0.318	0.415	NA	0.437	NA	0.456	0.361	0.274	0.278	0.434	0.379	0.437	0.08	NA	0.36	NA
RT_mean	RR	RI	r	NA	0.355	0.299	0.264	0.264	0.132	0.303	0.267	0.27	-0.069	0.051	-0.151	0.366	0.194	0.15	0.15	0.016	0.159	0.141	0.089	NA	-0.071	NA	0.305	-0.201	-0.222	-0.222	-0.086	-0.172	-0.074	0.126	NA	0.024	NA
RT_mean	RR	RI	p	NA	0.046	0.111	0.149	0.15	0.278	0.117	0.135	0.132	0.324	0.384	0.242	0.045	0.238	0.29	0.272	0.493	0.275	0.296	0.337	NA	0.392	NA	0.086	0.224	0.181	0.189	0.376	0.258	0.384	0.329	NA	0.459	NA
RT_median	GC	NA	r	0.832	NA	NA	NA	NA	NA	NA	NA	NA	NA	NA	NA	NA	NA	NA	NA	NA	NA	NA	NA	NA	NA	NA	NA	NA	NA	NA	NA	NA	NA	NA	NA	NA	NA
RT_median	GC	NA	p	9.83398e-06	NA	NA	NA	NA	NA	NA	NA	NA	NA	NA	NA	NA	NA	NA	NA	NA	NA	NA	NA	NA	NA	NA	NA	NA	NA	NA	NA	NA	NA	NA	NA	NA	NA
RT_median	GC	RI	r	0.832	NA	NA	NA	NA	NA	NA	NA	NA	NA	NA	NA	NA	NA	NA	NA	NA	NA	NA	NA	NA	NA	NA	NA	NA	NA	NA	NA	NA	NA	NA	NA	NA	NA
RT_median	GC	RI	p	0.001	NA	NA	NA	NA	NA	NA	NA	NA	NA	NA	NA	NA	NA	NA	NA	NA	NA	NA	NA	NA	NA	NA	NA	NA	NA	NA	NA	NA	NA	NA	NA	NA	NA
RT_median	GC	RR	r	NA	0.804	0.83	0.83	0.83	0.831	0.828	0.826	0.822	0.833	0.832	0.825	0.802	0.833	0.834	0.834	0.834	0.834	0.833	0.832	NA	0.831	NA	0.812	0.824	0.829	0.829	0.833	0.827	0.832	0.853	NA	0.834	NA
RT_median	GC	RR	p	NA	0.001	0.001	0.001	0.001	0.001	0.001	0.001	0.001	0.001	0.001	0.001	0.001	0.001	0.001	0.001	0.001	0.001	0.001	0.001	NA	0.001	NA	0.001	0.001	0.001	0.001	0.001	0.001	0.001	0.001	NA	0.001	NA
RT_median	RI	NA	r	0.058	NA	NA	NA	NA	NA	NA	NA	NA	NA	NA	NA	NA	NA	NA	NA	NA	NA	NA	NA	NA	NA	NA	NA	NA	NA	NA	NA	NA	NA	NA	NA	NA	NA
RT_median	RI	NA	p	0.813949	NA	NA	NA	NA	NA	NA	NA	NA	NA	NA	NA	NA	NA	NA	NA	NA	NA	NA	NA	NA	NA	NA	NA	NA	NA	NA	NA	NA	NA	NA	NA	NA	NA
RT_median	RI	GC	r	-0.054	NA	NA	NA	NA	NA	NA	NA	NA	NA	NA	NA	NA	NA	NA	NA	NA	NA	NA	NA	NA	NA	NA	NA	NA	NA	NA	NA	NA	NA	NA	NA	NA	NA
RT_median	RI	GC	p	0.422	NA	NA	NA	NA	NA	NA	NA	NA	NA	NA	NA	NA	NA	NA	NA	NA	NA	NA	NA	NA	NA	NA	NA	NA	NA	NA	NA	NA	NA	NA	NA	NA	NA
RT_median	RI	RR	r	NA	0.116	0.143	0.112	0.112	0.079	0.144	0.129	0.139	0.017	0.06	-0.009	0.1	0.1	0.086	0.086	0.058	0.093	0.088	0.068	NA	0.032	NA	0.127	0.05	0.071	0.071	0.078	0.055	0.061	0.086	NA	0.062	NA
RT_median	RI	RR	p	NA	0.29	0.313	0.328	0.359	0.385	0.297	0.3	0.3	0.471	0.415	0.481	0.345	0.355	0.375	0.358	0.402	0.364	0.357	0.393	NA	0.453	NA	0.299	0.456	0.397	0.387	0.392	0.428	0.408	0.37	NA	0.412	NA
RT_median	RR	NA	r	NA	0.39	0.247	0.204	0.204	0.087	0.251	0.224	0.249	-0.116	0.067	-0.206	0.404	0.17	0.126	0.126	-0.006	0.135	0.119	0.081	NA	-0.091	NA	0.331	-0.238	-0.26	-0.26	-0.143	-0.206	-0.121	0.086	NA	0.014	NA
RT_median	RR	NA	p	NA	0.099	0.307	0.402	0.402	0.722	0.301	0.357	0.303	0.635	0.786	0.398	0.086	0.487	0.607	0.607	0.981	0.582	0.627	0.742	NA	0.711	NA	0.166	0.326	0.282	0.282	0.559	0.397	0.622	0.728	NA	0.955	NA
RT_median	RR	GC	r	NA	0.15	0.219	0.169	0.169	0.018	0.207	0.14	0.089	0.13	0.038	0.042	0.164	0.182	0.164	0.164	0.106	0.171	0.138	-0.067	NA	0.03	NA	0.111	-0.12	-0.226	-0.226	-0.159	-0.125	-0.122	0.35	NA	0.101	NA
RT_median	RR	GC	p	NA	0.331	0.177	0.255	0.272	0.487	0.206	0.297	0.357	0.336	0.455	0.463	0.278	0.231	0.254	0.257	0.341	0.242	0.317	0.401	NA	0.467	NA	0.344	0.349	0.198	0.176	0.28	0.335	0.294	0.067	NA	0.355	NA
RT_median	RR	RI	r	NA	0.401	0.278	0.225	0.225	0.102	0.281	0.25	0.278	-0.102	0.069	-0.198	0.411	0.188	0.141	0.141	-0.002	0.153	0.136	0.088	NA	-0.077	NA	0.348	-0.237	-0.263	-0.263	-0.152	-0.206	-0.122	0.106	NA	0.025	NA
RT_median	RR	RI	p	NA	0.038	0.138	0.179	0.216	0.352	0.128	0.167	0.143	0.327	0.421	0.189	0.025	0.223	0.292	0.281	0.493	0.279	0.283	0.358	NA	0.397	NA	0.051	0.165	0.13	0.141	0.256	0.189	0.326	0.357	NA	0.469	NA
RI	GC	NA	r	0.105	NA	NA	NA	NA	NA	NA	NA	NA	NA	NA	NA	NA	NA	NA	NA	NA	NA	NA	NA	NA	NA	NA	NA	NA	NA	NA	NA	NA	NA	NA	NA	NA	NA
RI	GC	NA	p	0.66826	NA	NA	NA	NA	NA	NA	NA	NA	NA	NA	NA	NA	NA	NA	NA	NA	NA	NA	NA	NA	NA	NA	NA	NA	NA	NA	NA	NA	NA	NA	NA	NA	NA
RI	GC	RT_mean	r	0.093	NA	NA	NA	NA	NA	NA	NA	NA	NA	NA	NA	NA	NA	NA	NA	NA	NA	NA	NA	NA	NA	NA	NA	NA	NA	NA	NA	NA	NA	NA	NA	NA	NA
RI	GC	RT_mean	p	0.348	NA	NA	NA	NA	NA	NA	NA	NA	NA	NA	NA	NA	NA	NA	NA	NA	NA	NA	NA	NA	NA	NA	NA	NA	NA	NA	NA	NA	NA	NA	NA	NA	NA
RI	GC	RT_median	r	0.103	NA	NA	NA	NA	NA	NA	NA	NA	NA	NA	NA	NA	NA	NA	NA	NA	NA	NA	NA	NA	NA	NA	NA	NA	NA	NA	NA	NA	NA	NA	NA	NA	NA
RI	GC	RT_median	p	0.352	NA	NA	NA	NA	NA	NA	NA	NA	NA	NA	NA	NA	NA	NA	NA	NA	NA	NA	NA	NA	NA	NA	NA	NA	NA	NA	NA	NA	NA	NA	NA	NA	NA
RI	GC	RR	r	NA	0.165	0.161	0.142	0.142	0.129	0.165	0.164	0.187	0.026	0.107	0.019	0.148	0.127	0.116	0.116	0.1	0.12	0.12	0.124	NA	0.07	NA	0.178	0.099	0.113	0.113	0.115	0.104	0.107	0.073	NA	0.097	NA
RI	GC	RR	p	NA	0.259	0.259	0.28	0.285	0.277	0.255	0.228	0.239	0.479	0.381	0.466	0.276	0.316	0.317	0.332	0.329	0.308	0.331	0.294	NA	0.383	NA	0.245	0.346	0.34	0.351	0.335	0.331	0.343	0.368	NA	0.338	NA
RI	RT_mean	NA	r	0.061	NA	NA	NA	NA	NA	NA	NA	NA	NA	NA	NA	NA	NA	NA	NA	NA	NA	NA	NA	NA	NA	NA	NA	NA	NA	NA	NA	NA	NA	NA	NA	NA	NA
RI	RT_mean	NA	p	0.802816	NA	NA	NA	NA	NA	NA	NA	NA	NA	NA	NA	NA	NA	NA	NA	NA	NA	NA	NA	NA	NA	NA	NA	NA	NA	NA	NA	NA	NA	NA	NA	NA	NA
RI	RT_mean	GC	r	-0.037	NA	NA	NA	NA	NA	NA	NA	NA	NA	NA	NA	NA	NA	NA	NA	NA	NA	NA	NA	NA	NA	NA	NA	NA	NA	NA	NA	NA	NA	NA	NA	NA	NA
RI	RT_mean	GC	p	0.427	NA	NA	NA	NA	NA	NA	NA	NA	NA	NA	NA	NA	NA	NA	NA	NA	NA	NA	NA	NA	NA	NA	NA	NA	NA	NA	NA	NA	NA	NA	NA	NA	NA
RI	RT_mean	RR	r	NA	0.112	0.154	0.126	0.126	0.089	0.155	0.138	0.139	0.032	0.063	0.01	0.098	0.105	0.092	0.092	0.062	0.098	0.093	0.072	NA	0.037	NA	0.121	0.055	0.072	0.072	0.072	0.059	0.063	0.095	NA	0.065	NA
RI	RT_mean	RR	p	NA	0.334	0.279	0.34	0.31	0.364	0.285	0.332	0.293	0.438	0.394	0.473	0.379	0.368	0.348	0.356	0.415	0.37	0.357	0.407	NA	0.434	NA	0.314	0.437	0.428	0.39	0.383	0.398	0.382	0.373	NA	0.418	NA
RI	RT_median	NA	r	0.058	NA	NA	NA	NA	NA	NA	NA	NA	NA	NA	NA	NA	NA	NA	NA	NA	NA	NA	NA	NA	NA	NA	NA	NA	NA	NA	NA	NA	NA	NA	NA	NA	NA
RI	RT_median	NA	p	0.813949	NA	NA	NA	NA	NA	NA	NA	NA	NA	NA	NA	NA	NA	NA	NA	NA	NA	NA	NA	NA	NA	NA	NA	NA	NA	NA	NA	NA	NA	NA	NA	NA	NA
RI	RT_median	GC	r	-0.054	NA	NA	NA	NA	NA	NA	NA	NA	NA	NA	NA	NA	NA	NA	NA	NA	NA	NA	NA	NA	NA	NA	NA	NA	NA	NA	NA	NA	NA	NA	NA	NA	NA
RI	RT_median	GC	p	0.36	NA	NA	NA	NA	NA	NA	NA	NA	NA	NA	NA	NA	NA	NA	NA	NA	NA	NA	NA	NA	NA	NA	NA	NA	NA	NA	NA	NA	NA	NA	NA	NA	NA
RI	RT_median	RR	r	NA	0.116	0.143	0.112	0.112	0.079	0.144	0.129	0.139	0.017	0.06	-0.009	0.1	0.1	0.086	0.086	0.058	0.093	0.088	0.068	NA	0.032	NA	0.127	0.05	0.071	0.071	0.078	0.055	0.061	0.086	NA	0.062	NA
RI	RT_median	RR	p	NA	0.35	0.295	0.333	0.324	0.397	0.31	0.306	0.309	0.474	0.403	0.477	0.367	0.32	0.367	0.372	0.426	0.361	0.377	0.407	NA	0.447	NA	0.294	0.405	0.432	0.418	0.394	0.427	0.405	0.382	NA	0.391	NA
RI	RR	NA	r	NA	-0.123	-0.301	-0.238	-0.238	-0.217	-0.3	-0.28	-0.284	-0.365	-0.029	-0.321	-0.082	-0.225	-0.204	-0.204	-0.069	-0.234	-0.23	-0.116	NA	-0.304	NA	-0.182	-0.039	0.039	0.039	0.128	-0.018	0.021	-0.281	NA	-0.193	NA
RI	RR	NA	p	NA	0.615	0.211	0.326	0.326	0.371	0.212	0.246	0.238	0.124	0.906	0.18	0.739	0.355	0.402	0.402	0.779	0.335	0.344	0.635	NA	0.206	NA	0.457	0.873	0.874	0.874	0.601	0.94	0.932	0.244	NA	0.428	NA
RI	RR	GC	r	NA	-0.177	-0.323	-0.256	-0.256	-0.229	-0.324	-0.305	-0.321	-0.352	-0.035	-0.305	-0.133	-0.235	-0.21	-0.21	-0.061	-0.241	-0.237	-0.133	NA	-0.294	NA	-0.23	-0.018	0.057	0.057	0.136	-0.001	0.028	-0.271	NA	-0.189	NA
RI	RR	GC	p	NA	0.289	0.112	0.139	0.16	0.162	0.09	0.113	0.097	0.064	0.457	0.112	0.342	0.199	0.195	0.218	0.421	0.148	0.164	0.281	NA	0.108	NA	0.2	0.459	0.389	0.389	0.295	0.499	0.458	0.138	NA	0.22	NA
RI	RR	RT_mean	r	NA	-0.154	-0.33	-0.261	-0.261	-0.226	-0.33	-0.304	-0.309	-0.362	-0.032	-0.316	-0.111	-0.24	-0.214	-0.214	-0.07	-0.245	-0.239	-0.122	NA	-0.3	NA	-0.209	-0.027	0.054	0.054	0.133	-0.008	0.025	-0.289	NA	-0.194	NA
RI	RR	RT_mean	p	NA	0.281	0.105	0.159	0.138	0.207	0.092	0.122	0.092	0.065	0.454	0.091	0.362	0.18	0.183	0.189	0.425	0.164	0.159	0.315	NA	0.117	NA	0.226	0.436	0.44	0.423	0.288	0.456	0.45	0.138	NA	0.206	NA
RI	RR	RT_median	r	NA	-0.159	-0.326	-0.256	-0.256	-0.224	-0.326	-0.301	-0.309	-0.361	-0.033	-0.316	-0.115	-0.238	-0.213	-0.213	-0.069	-0.244	-0.239	-0.122	NA	-0.3	NA	-0.213	-0.026	0.056	0.056	0.138	-0.007	0.028	-0.287	NA	-0.194	NA
RI	RR	RT_median	p	NA	0.277	0.093	0.159	0.147	0.159	0.097	0.119	0.117	0.068	0.463	0.095	0.353	0.172	0.195	0.207	0.379	0.166	0.174	0.321	NA	0.12	NA	0.204	0.482	0.399	0.416	0.279	0.483	0.474	0.116	NA	0.198	NA
