# Supplementary material for: Late Replicating Domains Are Highly Recombining in Females but Have Low Male Recombination Rates: Implications for Isochore Evolution
Source: PLoS One. 2011 Sep 20;6(9):e24480. doi: 10.1371/journal.pone.0024480 (PMC3176772; doi:10.1371/journal.pone.0024480)
Supplement: Table S3 — All residuals tests for predictors of inter-autosomal variation in K i using alternative datasets. All results from residuals tests whereby inter-autosomal variation in K i is predicted first by the Ki_predicitor. Residual variation from this regression is then predicted by Residual_predictor_1. Any residual variation in K i from this second regression is then further predicted by Residual_predictor_2. Predictors are: GC = autosomal median repeat-masked intronic G+C content; RT_mean = autosomal median of mean replication times; RT_median = autosomal median of median replication times; RI = autosomal rearrangement index; RR = autosomal median recombination rates curated using alternative methodologies described in the column headings, for which SA = sex-averaged; M = male-specific; F = female-specific. (XLS) [file pone.0024480.s006.xls]

## Sheet: Table_S3
Ki_predictor	Residual_predictor_1	Residual_predictor_2	Statistic	Value	RR_SA_chromosomal_overall_between_terminal_SNPs	RR_SA_overall_between_flanking_SNPs	RR_SA_weighted_mean	RR_SA_mean_across_bp	RR_SA_median_across_bp	RR_SA_interval_mean	RR_SA_interval_median	RR_SA_mean_smoothed_1	RR_SA_median_smoothed_1	RR_SA_mean_smoothed_2	RR_SA_median_smoothed_2	RR_M_chromosomal_overall_between_terminal_SNPs	RR_M_overall_between_flanking_SNPs	RR_M_weighted_mean	RR_M_mean_across_bp	RR_M_median_across_bp	RR_M_interval_mean	RR_M_interval_median	RR_M_mean_smoothed_1	RR_M_median_smoothed_1	RR_M_mean_smoothed_2	RR_M_median_smoothed_2	RR_F_chromosomal_overall_between_terminal_SNPs	RR_F_overall_between_flanking_SNPs	RR_F_weighted_mean	RR_F_mean_across_bp	RR_F_median_across_bp	RR_F_interval_mean	RR_F_interval_median	RR_F_mean_smoothed_1	RR_F_median_smoothed_1	RR_F_mean_smoothed_2	RR_F_median_smoothed_2
RI	GC	NA	r^2	0.38424	NA	NA	NA	NA	NA	NA	NA	NA	NA	NA	NA	NA	NA	NA	NA	NA	NA	NA	NA	NA	NA	NA	NA	NA	NA	NA	NA	NA	NA	NA	NA	NA	NA
RI	GC	NA	p	0.00464123	NA	NA	NA	NA	NA	NA	NA	NA	NA	NA	NA	NA	NA	NA	NA	NA	NA	NA	NA	NA	NA	NA	NA	NA	NA	NA	NA	NA	NA	NA	NA	NA	NA
RI	GC	RT_mean	r^2	0.00034	NA	NA	NA	NA	NA	NA	NA	NA	NA	NA	NA	NA	NA	NA	NA	NA	NA	NA	NA	NA	NA	NA	NA	NA	NA	NA	NA	NA	NA	NA	NA	NA	NA
RI	GC	RT_mean	p	0.94044	NA	NA	NA	NA	NA	NA	NA	NA	NA	NA	NA	NA	NA	NA	NA	NA	NA	NA	NA	NA	NA	NA	NA	NA	NA	NA	NA	NA	NA	NA	NA	NA	NA
RI	GC	RT_median	r^2	0.00136	NA	NA	NA	NA	NA	NA	NA	NA	NA	NA	NA	NA	NA	NA	NA	NA	NA	NA	NA	NA	NA	NA	NA	NA	NA	NA	NA	NA	NA	NA	NA	NA	NA
RI	GC	RT_median	p	0.880946	NA	NA	NA	NA	NA	NA	NA	NA	NA	NA	NA	NA	NA	NA	NA	NA	NA	NA	NA	NA	NA	NA	NA	NA	NA	NA	NA	NA	NA	NA	NA	NA	NA
RI	GC	RR	r^2	NA	0.01558	8e-05	0.00113	0.00113	0.01017	0.00017	9e-05	0.00037	0.04666	0.00089	0.02873	0.00927	0.01554	0.01025	0.01025	0.00039	0.01018	0.00352	0.0261	NA	0.03997	NA	0.02594	0.00588	0.00622	0.00622	0.02241	0.00442	0.02319	0.01502	NA	0.00607	NA
RI	GC	RR	p	NA	0.610672	0.970775	0.891156	0.891156	0.681165	0.958306	0.969942	0.937424	0.374443	0.903664	0.487884	0.695017	0.611131	0.679985	0.679985	0.936361	0.68104	0.809404	0.508806	NA	0.411857	NA	0.510056	0.754947	0.748215	0.748215	0.540741	0.786899	0.53366	0.61721	NA	0.751242	NA
RI	RT_mean	NA	r^2	0.2288	NA	NA	NA	NA	NA	NA	NA	NA	NA	NA	NA	NA	NA	NA	NA	NA	NA	NA	NA	NA	NA	NA	NA	NA	NA	NA	NA	NA	NA	NA	NA	NA	NA
RI	RT_mean	NA	p	0.0383019	NA	NA	NA	NA	NA	NA	NA	NA	NA	NA	NA	NA	NA	NA	NA	NA	NA	NA	NA	NA	NA	NA	NA	NA	NA	NA	NA	NA	NA	NA	NA	NA	NA
RI	RT_mean	GC	r^2	0.07446	NA	NA	NA	NA	NA	NA	NA	NA	NA	NA	NA	NA	NA	NA	NA	NA	NA	NA	NA	NA	NA	NA	NA	NA	NA	NA	NA	NA	NA	NA	NA	NA	NA
RI	RT_mean	GC	p	0.258362	NA	NA	NA	NA	NA	NA	NA	NA	NA	NA	NA	NA	NA	NA	NA	NA	NA	NA	NA	NA	NA	NA	NA	NA	NA	NA	NA	NA	NA	NA	NA	NA	NA
RI	RT_mean	RR	r^2	NA	0.00113	0.00082	0.00454	0.00454	0.00765	0.00035	0.00017	0.00325	0.09255	0.00149	0.06585	0.0001	0.02195	0.01788	0.01788	0.00616	0.01745	0.00693	0.03995	NA	0.01803	NA	0.00473	0.00104	0.00542	0.00542	0.01664	0.00132	0.01697	0.06571	NA	0.01252	NA
RI	RT_mean	RR	p	NA	0.891416	0.907137	0.784046	0.784046	0.721765	0.939375	0.957388	0.816747	0.20539	0.875393	0.288926	0.967345	0.544937	0.585228	0.585228	0.749471	0.589782	0.734679	0.411995	NA	0.583631	NA	0.779712	0.895839	0.764443	0.764443	0.598696	0.882609	0.594996	0.289462	NA	0.6484	NA
RI	RT_median	NA	r^2	0.23722	NA	NA	NA	NA	NA	NA	NA	NA	NA	NA	NA	NA	NA	NA	NA	NA	NA	NA	NA	NA	NA	NA	NA	NA	NA	NA	NA	NA	NA	NA	NA	NA	NA
RI	RT_median	NA	p	0.0344336	NA	NA	NA	NA	NA	NA	NA	NA	NA	NA	NA	NA	NA	NA	NA	NA	NA	NA	NA	NA	NA	NA	NA	NA	NA	NA	NA	NA	NA	NA	NA	NA	NA
RI	RT_median	GC	r^2	0.06029	NA	NA	NA	NA	NA	NA	NA	NA	NA	NA	NA	NA	NA	NA	NA	NA	NA	NA	NA	NA	NA	NA	NA	NA	NA	NA	NA	NA	NA	NA	NA	NA	NA
RI	RT_median	GC	p	0.310923	NA	NA	NA	NA	NA	NA	NA	NA	NA	NA	NA	NA	NA	NA	NA	NA	NA	NA	NA	NA	NA	NA	NA	NA	NA	NA	NA	NA	NA	NA	NA	NA	NA
RI	RT_median	RR	r^2	NA	0.00394	0.00045	0.00243	0.00243	0.00539	0.00012	5e-05	0.0025	0.08307	0.00081	0.05389	0.00152	0.02186	0.0172	0.0172	0.0048	0.01735	0.00692	0.04019	NA	0.01927	NA	0.00928	0.00294	0.00985	0.00985	0.02803	0.00326	0.02524	0.06185	NA	0.01293	NA
RI	RT_median	RR	p	NA	0.798438	0.93167	0.84111	0.84111	0.765133	0.964869	0.976482	0.838763	0.231462	0.907765	0.338921	0.874136	0.545825	0.592475	0.592475	0.777966	0.590959	0.734964	0.410549	NA	0.570919	NA	0.694818	0.825418	0.686	0.686	0.493255	0.816515	0.515947	0.304564	NA	0.642963	NA
RI	RR	NA	r^2	NA	0.01829	0.01043	0.00317	0.00317	0.00047	0.01268	0.01054	0.02726	0.09508	0.0033	0.09178	0.02646	0.00216	0.00283	0.00283	0.00402	0.00243	0.00021	0.04601	NA	0.00591	NA	0.00597	0.00472	0.00161	0.00161	0.00585	0.00257	0.00637	0.03082	NA	0.00858	NA
RI	RR	NA	p	NA	0.58098	0.677447	0.818966	0.818966	0.92995	0.64624	0.675717	0.499357	0.199008	0.81529	0.207398	0.505785	0.850236	0.828823	0.828823	0.796606	0.841147	0.952854	0.377884	NA	0.754326	NA	0.753134	0.779995	0.870634	0.870634	0.755617	0.836778	0.745392	0.472218	NA	0.706094	NA
RI	RR	GC	r^2	NA	0.3298	0.36892	0.37618	0.37618	0.38691	0.36614	0.36584	0.34574	0.33526	0.38159	0.31729	0.31908	0.38987	0.38814	0.38814	0.37971	0.38813	0.38525	0.36428	NA	0.399	NA	0.35552	0.36848	0.37672	0.37672	0.39283	0.37485	0.39311	0.36822	NA	0.3817	NA
RI	RR	GC	p	NA	0.0101262	0.00581206	0.00522773	0.00522773	0.00446037	0.00605158	0.00607755	0.00810164	0.00938583	0.00482677	0.0120287	0.0117365	0.004268	0.00437972	0.00437972	0.00496285	0.00437987	0.00457193	0.00621628	NA	0.00371996	NA	0.00705081	0.0058494	0.00518643	0.00518643	0.00408251	0.00533034	0.00406575	0.00587183	NA	0.00481889	NA
RI	RR	RT_mean	r^2	NA	0.18989	0.20568	0.21667	0.21667	0.2313	0.20324	0.20813	0.19777	0.22555	0.22685	0.20281	0.18119	0.23715	0.23635	0.23635	0.23043	0.236	0.23056	0.22263	NA	0.23655	NA	0.20926	0.2167	0.22084	0.22084	0.23584	0.22107	0.23586	0.25437	NA	0.23183	NA
RI	RR	RT_mean	p	NA	0.0621855	0.0511479	0.0446001	0.0446001	0.0371116	0.0527256	0.0496118	0.0564191	0.0399002	0.039255	0.0530043	0.0692142	0.0344644	0.0348145	0.0348145	0.0375232	0.0349708	0.0374626	0.041393	NA	0.0347268	NA	0.048921	0.0445857	0.0423342	0.0423342	0.0350409	0.0422085	0.0350329	0.0276635	NA	0.0368637	NA
RI	RR	RT_median	r^2	NA	0.19212	0.21549	0.22689	0.22689	0.23917	0.21323	0.21765	0.2044	0.22497	0.23427	0.19862	0.18236	0.24549	0.24448	0.24448	0.23782	0.24434	0.23896	0.23126	NA	0.24554	NA	0.2142	0.2226	0.22754	0.22754	0.24947	0.22773	0.2483	0.26008	NA	0.24053	NA
RI	RR	RT_median	p	NA	0.060503	0.0452647	0.0392364	0.0392364	0.0335901	0.0465621	0.0440564	0.0519711	0.0401929	0.0357457	0.0558317	0.0682263	0.0309941	0.0313951	0.0313951	0.0341743	0.0314536	0.0336798	0.0371323	NA	0.030976	NA	0.0459992	0.0414085	0.0389162	0.0389162	0.029458	0.0388226	0.0299009	0.0256988	NA	0.0330176	NA
